# Supplementary material for: Click Synthesis of Triazole Polymers Based on Lignin-Derived Metabolic Intermediate and Their Strong Adhesive Properties to Cu Plate
Source: Polymers (Basel). 2023 Mar 8;15(6):1349. doi: 10.3390/polym15061349 (PMC10051500; doi:10.3390/polym15061349)
Supplement: Supplementary file 1 [file polymers-15-01349-s001.zip]

Archive with 1 entries (1 files):
- polymers-2255199-supplementary.pdf
